# Supplementary material for: Diverse GABAergic neurons organize into subtype‐specific sublaminae in the ventral lateral geniculate nucleus
Source: J Neurochem. 2020 Jun 24;159(3):479–97. doi: 10.1111/jnc.15101 (PMC8210463; doi:10.1111/jnc.15101)
Supplement: Supplementary file 1 — Supplementary Material [file JNC-159-479-s001.zip]

Archive with 2 entries (2 files):
- jnc15101-sup-0001-Supinfo.docx
- jnc15101-sup-0002-ORB.pdf
